# Supplementary material for: Chromatin architecture reorganization during neuronal cell differentiation in Drosophila genome
Source: Genome Res. 2019 Apr;29(4):613–25. doi: 10.1101/gr.246710.118 (PMC6442379; doi:10.1101/gr.246710.118)
Supplement: Supplemental Material [file supp_gr.246710.118_Supplemental_code.zip]

Archive with 27 entries (12 files):
- Supplemental_code/
- Supplemental_code/.DS_Store
- Supplemental_code/preprocessing_analysis.sh
- Supplemental_code/README.md
- Supplemental_code/subsample.py
- Supplemental_code/R_analysis/
- Supplemental_code/R_analysis/.DS_Store
- Supplemental_code/R_analysis/data/
- Supplemental_code/R_analysis/data/.DS_Store
- Supplemental_code/R_analysis/data/TADs/
- Supplemental_code/R_analysis/data/TADs_classes/
- Supplemental_code/R_analysis/img/
- Supplemental_code/R_analysis/img/strong_weak/
- Supplemental_code/R_analysis/objects/
- Supplemental_code/R_analysis/objects/strong_weak/
- Supplemental_code/R_analysis/scripts/
- Supplemental_code/R_analysis/scripts/.DS_Store
- Supplemental_code/R_analysis/scripts/comparison_TAD_borders.R
- __MACOSX/
- __MACOSX/Supplemental_code/
- __MACOSX/Supplemental_code/._.DS_Store
- __MACOSX/Supplemental_code/R_analysis/
- __MACOSX/Supplemental_code/R_analysis/._.DS_Store
- __MACOSX/Supplemental_code/R_analysis/data/
- __MACOSX/Supplemental_code/R_analysis/data/._.DS_Store
- __MACOSX/Supplemental_code/R_analysis/scripts/
- __MACOSX/Supplemental_code/R_analysis/scripts/._.DS_Store
