# Supplementary material for: Chromatin architecture reorganization during neuronal cell differentiation in Drosophila genome
Source: Genome Res. 2019 Apr;29(4):613–25. doi: 10.1101/gr.246710.118 (PMC6442379; doi:10.1101/gr.246710.118)
Supplement: Supplemental Material [file supp_gr.246710.118_Supplemental_code.zip › Supplemental_code/README.md]

# README

**Pipeline to analysing Hi-C dataset using hicExlorer and Juicer**


Call TADs, loops and compartments and to generate the contact matrices run preprocessing_analysis.sh. Note that the corresponding SRR ids need to be used (check that the correct SRR are used in the script file).

The R script to classify the TAD borders can be located in R_analysis/scripts/
