# Supplementary material for: Chromatin architecture reorganization during neuronal cell differentiation in Drosophila genome
Source: Genome Res. 2019 Apr;29(4):613–25. doi: 10.1101/gr.246710.118 (PMC6442379; doi:10.1101/gr.246710.118)
Supplement: Supplemental Material [file supp_gr.246710.118_Supplemental_code.zip › Supplemental_code/subsample.py]

import sys, random
import HTSeq

fraction = float( sys.argv[1] )
in1 = iter( HTSeq.FastqReader( sys.argv[2] ) )
in2 = iter( HTSeq.FastqReader( sys.argv[3] ) )
out1 = open( sys.argv[4], "w" )
out2 = open( sys.argv[5], "w" )

while True:
   read1 = next( in1 )
   read2 = next( in2 )
   if random.random() < fraction:
      read1.write_to_fastq_file( out1 )
      read2.write_to_fastq_file( out2 )
      
out1.close()
out2.close()
